# Supplementary material for: Resting-State EEG Microstates and Power Spectrum in Borderline Personality Disorder: A High-Density EEG Study
Source: Brain Topogr. 2023 Sep 30;37(3):397–409. doi: 10.1007/s10548-023-01005-3 (PMC11026215; doi:10.1007/s10548-023-01005-3)
Supplement: Supplementary file 1 — Supplementary material 1 (CSV 17.2 kb) [file 10548_2023_1005_MOESM1_ESM.csv]

Electrode	MS A	MS B	MS C	MS D	MS E
'1'	1.816665414	-0.551796824	-1.132770128	0.773304403	-1.038076044
'F8'	1.627564219	-0.263383296	-1.266533079	1.326463329	-0.722785919
'3'	1.438589474	-0.031827122	-1.306209769	1.615900187	-0.495079012
'4'	1.282676009	0.153842965	-1.303892091	1.776879597	-0.321594204
'F2'	1.063612782	0.250680597	-1.200667297	1.789792353	-0.144138974
'6'	0.796763497	0.356665358	-1.066757177	1.773194939	-0.013121169
'7'	0.480277011	0.478816282	-0.873323387	1.706620078	0.164168992
'8'	0.124995263	0.517103753	-0.628508554	1.512159373	0.382347668
'9'	-0.278236689	0.440398005	-0.179835393	1.037107817	0.622089396
'AF8'	1.752346861	-0.208940746	-1.371919095	1.241254066	-0.941702048
'11'	1.556989984	0.132458403	-1.4996704	1.694174336	-0.703261285
'AF4'	1.284587466	0.411683195	-1.498109743	1.875575274	-0.466378499
'13'	1.107534492	0.507301522	-1.420100417	1.909889716	-0.294104965
'14'	0.820631822	0.672830209	-1.303419375	1.889657614	-0.155340612
'FCz'	0.528175966	0.868837141	-1.184124027	1.829914865	-0.078971468
'16'	0.168650785	0.891422674	-0.902678501	1.587441594	0.106123943
'17'	-0.24061533	0.783386595	-0.494231718	1.178441672	0.36398051
'FP2'	1.428219258	0.343942784	-1.501716941	1.562542641	-0.782315733
'19'	1.241614118	0.672039929	-1.634632172	1.850791073	-0.663066214
'20'	0.989611436	0.886278422	-1.616604527	1.955831267	-0.490320257
'Fz'	0.76706818	1.01990527	-1.526079147	1.921512789	-0.376608383
'22'	0.480501713	1.151547229	-1.357674738	1.8004216	-0.248661795
'23'	0.239932622	1.13882517	-1.141662028	1.601352092	-0.132554125
'FC1'	-0.216684088	1.087042454	-0.776516844	1.237908281	0.100518056
'25'	1.06201403	0.902269446	-1.577494393	1.54254912	-0.823442323
'FPz'	0.864983843	1.137678015	-1.632881467	1.729199399	-0.712456843
'27'	0.647514348	1.325657401	-1.641138654	1.824497942	-0.577643755
'28'	0.412138616	1.404964051	-1.501544698	1.738922091	-0.450202976
'F1'	0.158730118	1.415577871	-1.307228699	1.556023294	-0.326969736
'30'	-0.198406328	1.36065892	-0.995880128	1.1393412	-0.206477149
'31'	0.96350057	0.942759003	-1.505524021	1.078162487	-1.106456024
'32'	0.743520606	1.228002901	-1.590612355	1.369373644	-0.94956427
'33'	0.475144839	1.509290585	-1.604276023	1.525872098	-0.791398996
'AF3'	0.245884978	1.628597336	-1.515446392	1.542541488	-0.634441346
'35'	0.032983165	1.658296408	-1.37085201	1.384360138	-0.560639579
'F3'	-0.110469643	1.527116735	-1.140891713	1.174635187	-0.448878976
'FP1'	0.351171899	1.606724084	-1.540448104	1.110314471	-1.045157082
'38'	0.140950605	1.772495078	-1.484504544	1.158503759	-0.900274593
'39'	-0.019638634	1.72850308	-1.338075168	1.098452609	-0.762381828
'40'	-0.161208768	1.621102947	-1.140919865	1.002111465	-0.570071848
'41'	-0.301431036	1.505851926	-0.928640091	0.902413332	-0.386084305
'FC3'	-0.459949513	1.247170828	-0.695284889	0.865647124	-0.069966154
'43'	-0.541303491	1.091041618	-0.526376024	0.861759275	0.144548133
'C1'	-0.585454155	0.802693955	-0.208486549	0.765827646	0.42672941
'45'	-0.61935773	0.395714813	0.159581004	0.688651249	0.799466318
'AF7'	0.086779289	1.743929185	-1.395368886	0.568153644	-1.268966873
'F7'	-0.053847702	1.777879211	-1.313512358	0.75417069	-1.012358905
'F5'	-0.246144737	1.689832368	-1.087572262	0.663586186	-0.776500847
'FC5'	-0.396898567	1.594514196	-0.873224023	0.623266771	-0.500384009
'50'	-0.553406562	1.381421642	-0.651016033	0.574006519	-0.274984805
'51'	-0.685654708	1.222993407	-0.45241645	0.595766092	0.000868758
'52'	-0.780529043	1.066671198	-0.223600589	0.526958505	0.221905003
'53'	-0.808797242	0.688784065	0.137600115	0.453759848	0.611661167
'54'	-0.0067763	1.637428078	-1.205316708	0.111226776	-1.391894298
'55'	-0.270453238	1.668016365	-1.018087234	0.336136457	-0.923879308
'56'	-0.45730907	1.545072342	-0.799345344	0.339976812	-0.632011175
'57'	-0.598155611	1.415982969	-0.61868246	0.340888713	-0.395151604
'58'	-0.764821827	1.258205238	-0.416260678	0.329775105	-0.154464747
'C3'	-0.900273717	1.109001151	-0.148868044	0.279923077	0.122221856
'60'	-1.000363411	0.90436513	0.147068725	0.228787268	0.438990037
'61'	-0.291473365	1.484632998	-0.863331639	-0.094066006	-1.086769644
'FT7'	-0.463686625	1.479656183	-0.7519667	0.134740484	-0.742892029
'63'	-0.627700919	1.355887905	-0.535259406	0.132451649	-0.48639273
'C5'	-0.807654637	1.24970713	-0.36122936	0.157715834	-0.218508535
'65'	-0.984879668	1.089675002	-0.082255878	0.116396928	0.08220989
'CP3'	-1.074084196	0.970143097	0.133745053	0.062549647	0.307755401
'FT9'	-0.216651612	1.213395438	-0.777881272	-0.599381992	-1.424041634
'T9'	-0.42021195	1.380600132	-0.677401359	-0.183324041	-0.949266751
'T7'	-0.634108774	1.34240109	-0.511027871	-0.026696064	-0.584557988
'70'	-0.875411718	1.185557915	-0.222420311	-0.025289282	-0.199556078
'71'	-1.043481451	1.047918319	0.002043364	-0.054458165	0.054568194
'72'	-1.089463293	0.971030739	0.126272315	-0.043538753	0.213843537
'73'	-0.014232505	0.97810069	-0.676665615	-1.049484974	-1.742760082
'74'	-1.010650657	1.086451859	-0.019902279	-0.257437658	-0.130388449
'75'	-1.123904027	0.951575269	0.158123668	-0.237827733	0.098944475
'CP5'	-1.195787644	0.883156905	0.295216211	-0.247248295	0.262573333
'77'	-1.208394903	0.81062452	0.398657388	-0.216024606	0.417935343
'78'	-1.2022523	0.733178309	0.500478433	-0.141155203	0.611608747
'CP1'	-1.099199019	0.593500212	0.564867095	0.053095016	0.826481074
'80'	-0.901870154	0.288676758	0.61273777	0.244654017	1.03720538
'81'	-0.490258376	-0.083581385	0.464152569	0.6164623	1.134648582
'82'	-0.145753992	0.819015183	-0.42778152	-1.205496791	-1.57105612
'83'	-1.194064686	0.797000041	0.364609044	-0.615446675	0.028646801
'TP7'	-1.240864872	0.797560855	0.406214663	-0.5720949	0.12496721
'85'	-1.30281101	0.708811575	0.563453589	-0.539332372	0.359731007
'P5'	-1.348061229	0.668067567	0.673738423	-0.495294686	0.544596118
'P3'	-1.314105054	0.574279351	0.76185593	-0.394641972	0.726135702
'P1'	-1.203567643	0.458418953	0.820069312	-0.232384153	0.94513031
'89'	-1.062334326	0.123655726	0.932030649	-0.113256197	1.137463506
'CPz'	-0.659709138	-0.235842458	0.830894963	0.197094237	1.285260562
'91'	-0.604457702	0.634217901	0.128112438	-1.088025418	-0.721559612
'92'	-0.835497772	0.713325685	0.21582953	-0.950563973	-0.46476901
'93'	-1.172222572	0.68986621	0.416586669	-0.843246139	-0.112897663
'TP9'	-1.228011543	0.682800341	0.487412863	-0.803580776	0.012815281
'95'	-1.325648431	0.634465336	0.615257356	-0.810077731	0.182164701
'P7'	-1.401567473	0.545056775	0.774187308	-0.802050422	0.410801946
'PO7'	-1.461855229	0.470136819	0.950042602	-0.796819372	0.631457191
'98'	-1.455178346	0.390092752	1.051624296	-0.710865441	0.846695125
'99'	-1.308427155	0.250378643	1.088717291	-0.564427548	0.999168548
'100'	-1.168440138	-0.012121803	1.151501996	-0.348894177	1.230065458
'Pz'	-0.965704147	-0.461320484	1.331194966	-0.406753479	1.406558322
'102'	-1.060234147	0.552651961	0.49027301	-0.984316426	-0.148750212
'103'	-1.179251414	0.567558506	0.538498163	-0.938347663	-0.0419372
'104'	-1.281328012	0.490759299	0.686697262	-0.98530723	0.116763196
'105'	-1.343881657	0.497569131	0.74869101	-0.958322621	0.224534651
'P9'	-1.444183324	0.419160688	0.941725377	-1.01730132	0.436484468
'107'	-1.487624007	0.299794449	1.22572356	-1.111096425	0.717099816
'108'	-1.54654771	0.169704783	1.347724935	-1.0113315	0.946915034
'PO3'	-1.386569469	0.007886287	1.321840272	-0.790817031	1.093929748
'110'	-1.224855558	-0.185073545	1.365513357	-0.605047943	1.289175046
'111'	-1.135086028	0.345635694	0.690611331	-1.088109559	0.02413123
'112'	-1.212449161	0.32998406	0.776773499	-1.09980666	0.113738421
'113'	-1.324884698	0.27657288	0.928052848	-1.122032343	0.316411702
'114'	-1.40107291	0.288063571	1.018817044	-1.143352737	0.42218238
'115'	-1.52706224	0.112023712	1.341428189	-1.271719954	0.739167947
'O1'	-1.486388798	-0.03565595	1.465757524	-1.178404517	0.932856941
'117'	-1.31362103	-0.264263784	1.491161372	-0.946190101	1.154923867
'118'	-1.191045576	-0.347326446	1.479609271	-0.789842698	1.27293015
'POz'	-1.011619152	-0.515034342	1.435974747	-0.602867585	1.388528699
'120'	-1.17708113	0.146282025	0.893063173	-1.144287018	0.204500273
'121'	-1.240541232	0.12708513	0.977313535	-1.20455783	0.292767089
'122'	-1.324429906	-0.002354387	1.18329109	-1.233409402	0.529134471
'123'	-1.368792947	-0.10099513	1.344419486	-1.25966651	0.710395288
'124'	-1.318773454	-0.300426369	1.494005468	-1.205768086	0.937199063
'125'	-1.229028692	-0.452796482	1.550681162	-1.075767982	1.108218884
'Oz'	-1.095141528	-0.601373261	1.563843151	-0.916695741	1.29191078
'127'	-0.887520015	-0.784803295	1.510776748	-0.718027359	1.413648173
'128'	-0.737210356	-0.839695035	1.409145413	-0.503225045	1.447751774
'129'	-0.57828452	-0.854170534	1.256082887	-0.260416332	1.477053335
'130'	-0.384097321	-0.778953933	1.001140016	0.030413424	1.382249543
'131'	-0.233734936	-0.650009027	0.682226535	0.384761955	1.271061837
'132'	-0.071522948	-0.336349581	0.21283779	0.890228667	1.035220609
'133'	-1.172422115	-0.103786235	1.114130346	-1.231561423	0.405887011
'134'	-1.19513425	-0.203955072	1.2353777	-1.24691094	0.546176405
'135'	-1.201888399	-0.310932861	1.343810831	-1.258080534	0.701688166
'136'	-1.167475201	-0.47268605	1.445584128	-1.207540298	0.885148559
'137'	-1.063105683	-0.689182795	1.551578205	-1.139915706	1.090433848
'138'	-0.960630048	-0.862783245	1.597808401	-1.04601602	1.256433367
'139'	-0.825455853	-1.01309412	1.612366921	-0.857972848	1.415146974
'PO4'	-0.520929753	-1.209895111	1.486244187	-0.609727366	1.485224332
'141'	-0.274013544	-1.191787188	1.254847997	-0.317480962	1.459081064
'P2'	-0.113100746	-1.088102538	0.999806998	-0.024491793	1.361952968
'CP2'	0.011345262	-0.975932938	0.74600769	0.279235878	1.268504739
'144'	0.219990645	-0.65478995	0.254578913	0.766738471	0.989045089
'145'	-1.101703268	-0.338051825	1.24687764	-1.213271969	0.576065864
'146'	-1.06784616	-0.458838408	1.34611654	-1.235918501	0.707846727
'147'	-0.989250737	-0.640957496	1.413558405	-1.223920749	0.85357593
'148'	-0.915989532	-0.830749807	1.489351556	-1.159114202	1.02017066
'149'	-0.782259125	-1.115815082	1.610834465	-1.097986604	1.221822093
'O2'	-0.566142757	-1.394635925	1.66472701	-1.007945456	1.383387437
'151'	-0.337915781	-1.465950456	1.518846384	-0.738258699	1.448800571
'152'	-0.122429016	-1.434933919	1.297830238	-0.465605817	1.418147833
'P4'	0.048678449	-1.33127762	1.008598903	-0.075580659	1.320810876
'154'	0.219570107	-1.181251863	0.73906919	0.18459554	1.174571228
'155'	0.387448178	-0.901662127	0.324669898	0.620802074	0.941962123
'156'	-0.861668798	-0.761912916	1.353438556	-1.20161647	0.804302744
'157'	-0.745725171	-0.958861668	1.407691772	-1.153269205	0.929936036
'158'	-0.566950385	-1.221648601	1.470955356	-1.095849104	1.079091876
'159'	-0.304705518	-1.511727508	1.50790777	-1.050895283	1.197034818
'160'	-0.107448589	-1.632967856	1.395377148	-0.825586443	1.269930611
'PO8'	0.039302182	-1.609413126	1.241090613	-0.561800907	1.295771511
'P6'	0.245862002	-1.493844143	0.988229482	-0.210968779	1.182160808
'163'	0.413239903	-1.309603558	0.633307183	0.18049971	1.021315218
'CP4'	0.540496069	-1.136184136	0.357436064	0.510719133	0.876662418
'165'	-0.709634852	-0.910519731	1.309546339	-1.178304559	0.785555687
'166'	-0.558072671	-1.064062478	1.300375531	-1.137961847	0.818961661
'167'	-0.396252304	-1.250645456	1.31434447	-1.055744252	0.905278544
'168'	-0.078146935	-1.535379317	1.260229327	-0.991326146	0.967592518
'P10'	0.036507516	-1.64454635	1.248863981	-0.867748662	1.054892175
'P8'	0.224242446	-1.677468539	1.126587319	-0.645714819	1.06361135
'171'	0.364910863	-1.559793368	0.895756845	-0.29473979	0.994805629
'CP6'	0.536613849	-1.33381556	0.529260267	0.169030291	0.838451657
'173'	0.580666459	-1.226591071	0.396261273	0.384002288	0.812357802
'174'	-0.447062654	-1.09591505	1.223078705	-1.115564659	0.729072012
'175'	-0.166333232	-1.289045029	1.150006995	-1.034346747	0.730918008
'176'	-0.001777669	-1.489345447	1.147275052	-0.990631616	0.804397549
'177'	0.283053117	-1.601636067	1.014788645	-0.840460219	0.779908121
'178'	0.368503235	-1.597394331	0.927519657	-0.645505724	0.783240212
'TP8'	0.51911563	-1.524258797	0.700642299	-0.295498728	0.718310318
'180'	0.628731285	-1.302950687	0.400010148	0.173032031	0.64158406
'181'	0.725095277	-1.171016249	0.203101493	0.431545542	0.573075321
'182'	0.713378184	-1.045878242	0.095724299	0.605120808	0.555015475
'C4'	0.696565018	-0.890419675	-0.016187593	0.77750611	0.540186934
'184'	0.594267251	-0.689115572	-0.079041618	0.950981975	0.615585164
'C2'	0.393610023	-0.437567495	-0.131580123	1.081952354	0.677323522
'186'	-0.012843812	0.106183706	-0.17277525	1.246150476	0.736792544
'187'	-0.081485581	-1.278700548	1.061156883	-1.004584299	0.617946627
'188'	0.136303568	-1.39178062	0.951934446	-0.96639428	0.540194204
'189'	0.316330082	-1.510772858	0.899272973	-0.815950523	0.611272552
'TP10'	0.476904454	-1.531047034	0.759933289	-0.593375003	0.552946369
'191'	0.567112096	-1.472426083	0.623537129	-0.337249417	0.57115824
'192'	0.799863287	-1.265136152	0.238982283	0.140487191	0.378893159
'193'	0.927151969	-1.078757412	-0.03445147	0.463391	0.241918743
'C6'	0.936451266	-0.963935329	-0.19374563	0.711635313	0.211273893
'195'	0.904096476	-0.857216193	-0.255171307	0.874884624	0.287625972
'196'	0.826843112	-0.661107871	-0.325924047	1.054472761	0.360857418
'197'	0.704872986	-0.40215739	-0.446696013	1.28088271	0.401881197
'198'	0.425038583	0.004521286	-0.480436268	1.423371879	0.493080165
'199'	0.186478035	-1.363651733	0.890152682	-0.947008407	0.452495606
'200'	0.40180847	-1.415810283	0.737754052	-0.700520857	0.42055394
'201'	0.493601369	-1.463897827	0.686486502	-0.618634907	0.408589952
'T8'	1.246003155	-0.937830478	-0.404617004	0.562686854	-0.191872679
'203'	1.206279387	-0.86284376	-0.445012303	0.72925275	-0.109564975
'204'	1.132693375	-0.732620594	-0.528713423	0.94371323	-0.039386063
'205'	1.042111438	-0.592862099	-0.568658385	1.129191749	0.068849026
'FC4'	0.930271429	-0.367072453	-0.674246672	1.38562758	0.166700984
'FC2'	0.751395502	-0.038504753	-0.735146636	1.521595067	0.206448074
'208'	0.481652506	-1.349698091	0.642002766	-0.742602808	0.246892167
'209'	0.802876668	-1.327677809	0.357587102	-0.659096794	-0.04398755
'T10'	1.462438648	-0.857614681	-0.602203334	0.442330801	-0.582080125
'FT8'	1.3680502	-0.76271711	-0.653048204	0.724006509	-0.402261057
'212'	1.316371063	-0.628019474	-0.749348016	0.987647762	-0.31711084
'FC6'	1.235941677	-0.494135801	-0.788094988	1.186420313	-0.181583975
'214'	1.135875015	-0.284013673	-0.870162175	1.412519841	-0.074813759
'215'	0.998842134	-0.033134206	-0.944207147	1.603192276	0.006861192
'216'	0.967631716	-1.211525356	0.145632245	-0.637793081	-0.40632504
'217'	1.400428452	-0.984865802	-0.387571974	-0.578783766	-1.204384675
'218'	1.620162821	-0.93681757	-0.59341304	-0.294320423	-1.231319324
'FT10'	1.585564418	-0.866497072	-0.701435197	0.130651223	-0.980911504
'220'	1.558813965	-0.740074951	-0.812142143	0.575922343	-0.761042907
'221'	1.518089654	-0.518544058	-0.990439862	1.038855947	-0.603845848
'F6'	1.402130252	-0.379141097	-1.012942309	1.259267522	-0.418936235
'223'	1.275195432	-0.173910712	-1.062141063	1.498172347	-0.258957739
'F4'	1.168556996	-0.028514646	-1.075925129	1.627437372	-0.144143986
'225'	1.727291882	-0.78568026	-0.837415136	0.129342581	-1.224266259
'F10'	1.922056948	-0.71578708	-1.052734097	0.158547054	-1.48567635
'227'	1.732749466	-0.854826338	-0.802501556	-0.249725556	-1.483008502
'228'	1.647396493	-0.927977035	-0.615665964	-0.540841997	-1.478074644
'229'	1.296408894	-1.041467793	-0.25883377	-0.627708714	-1.036248366
'230'	1.906228183	-0.697126557	-1.044925977	-0.1397273	-1.720076599
'231'	1.87668127	-0.823921472	-0.970422207	-0.332182498	-1.798255629
'232'	1.793356538	-0.850138274	-0.841753733	-0.50403203	-1.76629097
'233'	1.603355081	-0.970758615	-0.564040781	-0.61031269	-1.464793834
'234'	1.82641206	-0.623566095	-1.032127203	-0.279480063	-1.838153631
'235'	1.863522722	-0.727262371	-1.010569268	-0.440362002	-1.935762986
'236'	1.812798248	-0.760050831	-0.934865793	-0.547100095	-1.941507948
'237'	1.731851529	-0.820817955	-0.812658685	-0.663051444	-1.864671369
'238'	1.711152194	-0.462993224	-1.043202147	-0.436589876	-1.958732909
'239'	1.779345183	-0.617925642	-0.982435448	-0.576848845	-2.029939498
'240'	1.734941079	-0.663367398	-0.912417421	-0.661341798	-1.99964184
'241'	0.583040784	0.756614487	-1.050591699	-0.898889769	-2.096238109
'242'	0.645779732	0.671829758	-1.049817286	-1.03504733	-2.237879802
'243'	0.641627551	0.605963107	-0.963137219	-1.129829266	-2.20538967
'244'	0.540360004	0.887444893	-1.091418888	-0.87575399	-2.113989981
'245'	0.536443431	0.840014931	-1.0901339	-0.985522163	-2.2105174
'246'	0.57554013	0.713719697	-0.975032985	-1.125275463	-2.223027145
'247'	0.501575387	0.568673705	-0.752634855	-1.205455152	-2.00136066
'248'	0.406677819	1.097533219	-1.160599582	-0.789243492	-2.105408079
'249'	0.333164389	0.993693772	-1.055910069	-0.974215574	-2.147509182
'250'	0.363954773	0.811340088	-0.904956177	-1.129437029	-2.119147571
'251'	0.234150293	0.613220531	-0.570695597	-1.274573761	-1.852543179
'F9'	0.177915081	1.332581394	-1.181119661	-0.526867459	-1.899533861
'253'	0.022158225	1.259331874	-0.971907187	-0.656142972	-1.713442216
'254'	0.175761145	1.022891853	-0.93549182	-0.96662286	-1.99901453
'255'	0.161831035	0.802857237	-0.670293233	-1.251225739	-1.965183486
'256'	-0.188921788	0.625381145	-0.199102702	-1.231520019	-1.318078648
'Cz'	-0.356670482	0.145571324	0.093929411	0.995735516	0.938123128
